# Supplementary material for: Genome-Wide Identification and Expression Analysis Reveals Roles of the NRAMP Gene Family in Iron/Cadmium Interactions in Peanut
Source: Int J Mol Sci. 2023 Jan 15;24(2):1713. doi: 10.3390/ijms24021713 (PMC9866697; doi:10.3390/ijms24021713)
Supplement: Supplementary file 1 [file ijms-24-01713-s001.zip › supplementary table.xlsx]

## Sheet: Table S1
Table S1: Analysis of the ten conserved motifs of AhNRAMP proteins in peanut
Motif	Logo	Sequence	Width	Annotation
1		YIWGIGLLAAGQSSTITGTYAGQFIMGGFLNLRLKKWVRALITRCCAIIP	50	NRAMP
2		PPFSWKKLWLFTGPGFLMSIAFLDPGNLEGDLQSGAIAGYSLLWLLMWAT	50	NRAMP
3		SKTIRQAVGVVGCVIMPHNVFLHSALVQSRKIDPQKKG	38	NRAMP
4		CLWLLAELAVIAADIPEVIGTAFALNILFHIPVW	34	NRAMP
5		QSVQIPFALIPLLCLVSKEQIMGTFRIGPVLKIFSWLVAALVIVINGYLL	50	NRAMP
6		AMGLLIQLLSARLGVATGRHLAELCREEY	29	NRAMP
7		WAGVVITAFDCFFFLFLENYGVRKLEGVFAVFIGTMAFSFAWMFFDTKPS	50	NRAMP
8		VQEALNYYSIESTMALIVSFVINIFVTTVFAKGFYGTELAN	41	NRAMP
9		LEFFSHEVNGAIVGTVVCVLTAAYVAFIVYLISRAVTYSPW	41	NRAMP
10		QQYGIRKLEFLIAFLVFTICACFMAELGYAKPDAKEVVKGM	41	NRAMP

## Sheet: Table S2
Table S2: Genome-wide identification of NRAMPs from the two ancestral species and their chromosome locations.
Species	Gene name	Gene Id	Gene Id	Chromosome	start	end
A. duranensis	AdNRAMP1.1	107460699	XM_016079081.2	A08	10507798	10513465
A. duranensis	AdNRAMP1.2	107470537	XM_016089935.2	A10	88104634	88111691
A. duranensis	AdNRAMP2	107473049	XM_016092577.2	A02	2795752	2798386
A. duranensis	AdNRAMP3.1	107480469	XM_016100620.2	A01	16512942	16516838
A. duranensis	AdNRAMP3.2	107487699	XM_016108395.2	A05	7009903	7013188
A. duranensis	AdNRAMP6.1	107459740	XM_016077988.2	A07	70789605	70793319
A. duranensis	AdNRAMP6.2	107463775	XM_016082641.2	A09	927036	930553
A. ipaensis	AiNRAMP1	107606033	XM_021106365.1	B07	118262310	118268031
A. ipaensis	AiNRAMP2.1	107626591	XM_021114328.1	B02	2126275	2128545
A. ipaensis	AiNRAMP2.2	107606380	XM_016308447.2	B07	125950562	125954269
A. ipaensis	AiNRAMP3	107642731	XM_016346190.2	B05	7222068	7225166
A. ipaensis	AiNRAMP6.1	107617647	XM_016319462.2	B09	197064	200647
A. ipaensis	AiNRAMP6.2	107618045	XM_016319970.2	B09	1051101	1055461

## Sheet: Table S3
Table S3: The best templates of peanut AhNRAMP proteins selected from the SwissModel template library for building 3D structure models
Gene name	Template	Sequens identity (%)	Coverage	GMQE	QMEANDisCo global score	Description
AhNRAMP1.1	5m94.1.A	39.34	A62-458	0.52	0.67 ± 0.05	MntH
AhNRAMP1.2	5m94.1.A	40	A1-102	0.32	0.64 ± 0.08	MntH
AhNRAMP1.3	5m94.1.A	42.19	A62-432	0.45	0.63 ± 0.05	MntH
AhNRAMP2.1	5m94.1.A	37.19	A96-492	0.54	0.69 ± 0.05	MntH
AhNRAMP2.2	5m94.1.A	38.23	A93-489	0.52	0.69 ± 0.05	MntH
AhNRAMP2.3	5m94.1.A	37.44	A96-492	0.54	0.70 ± 0.05	MntH
AhNRAMP2.4	5m94.1.A	38.83	A93-489	0.52	0.69 ± 0.05	MntH
AhNRAMP3.1	5m94.1.A	36.52	A72-468	0.55	0.67 ± 0.05	MntH
AhNRAMP3.2	5m94.1.A	37.28	A58-454	0.57	0.67 ± 0.05	MntH
AhNRAMP3.3	5m94.1.A	36.62	A72-468	0.55	0.66 ± 0.05	MntH
AhNRAMP3.4	5m94.1.A	37.44	A58-454	0.59	0.68 ± 0.05	MntH
AhNRAMP6.1	5m94.1.A	40.85	A72-468	0.5	0.66 ± 0.05	MntH
AhNRAMP6.2	5m94.1.A	40.35	A54-450	0.52	0.65 ± 0.05	MntH
AhNRAMP6.3	5m94.1.A	40.85	A72-468	0.5	0.66 ± 0.05	MntH
AhNRAMP6.4	5m94.1.A	40.35	A54-450	0.52	0.66 ± 0.05	MntH

## Sheet: Table S4
Table S4. The cis-acting elements in the promoter regions of AhNRAMP genes
Function	cis-acting elements	AhNRAMP1.1	AhNRAMP1.2	AhNRAMP1.3	AhNRAMP2.1	AhNRAMP2.2	AhNRAMP2.3	AhNRAMP2.4	AhNRAMP3.1	AhNRAMP3.2	AhNRAMP3.3	AhNRAMP3.4	AhNRAMP6.1	AhNRAMP6.2	AhNRAMP6.3	AhNRAMP6.4
Gene transcription	CAAT-box	23	38	24	39	28	37	29	40	27	42	32	35	38	35	43
	TATA-box	137	56	68	69	85	78	122	87	59	76	45	69	106	69	95
Light responsiveness	ACE					1				1
	AE-box								2		2
	AT1-motif	1	1					1		1	1	2		1		1
	ATC-motif		1
	ATCT-motif	1									1					1
	Box 4	12	3	10	1	7	5	9	7	2	6	7	4	3	4	6
	Box II									1
	chs-CMA1a													1		1
	GA-motif						1		1	2	1	1
	GATA-motif				1	1		2	1	1	1	3		1
	G-box	3	1	5	1	2		3	3		5		3	3	3	1
	GT1-motif	1					4			1	2		4	2	4	5
	MRE		1	2	1		1						1		1
	LAMP-element	1			1		2
	TCT-motif	1		1	2	1	1		1	2		1	1		1
Abiotic stress responsive	ARE	1	1	5	4	2	8	1	4		3		2		2	1
	LTR		2	1	1				1		1			1		1
	MBS	1		2	1				1				2		2	1
	TC-rich repeats	1			3	1	1	2		2		1	2	3	2
Phytohormone responsive	ABRE	3	2	4	1	2		2	3		5	1	3	3	3	1
	CGTCA-motif	2	1	2			1		3	2	1	1		1		2
	GARE-motif			1
	P-box					1	1		1
	TCA-element		1		2	1					1	1	2	2	2	2
	TGACG-motif	2	1	2			1		3	2	1	1		1		2
	TGA-element				1			1					1		1	1
	AuxRR-core													1
Tissue expression	CAT-box					1				2		2
	GCN4_motif								1		1
Biotic stress responsive	AT-rich sequence	1		1						1		1
Secondary metabolism	O2-site								2		2					1
Circadian control	circadian				1		1	1				1	1	3	1	1
Site-binding	AT-rich element		1	1	1									1		2
	CCAAT-box					1		1	1		1		1		1	2

## Sheet: Table S5
Table S5: Expression profiles (TPM) of AhNRAMP genes in different tissues of peanut
Gene name	NCBI Gene_id	Peanutbase Gene_id	Lateral stem leaf	Mainstem leaf	Seedling leaf	Vegetative shoot tip	Reproductive shoot tip	Root	Nodule	Perianth	Stamen	Pistils	Peg tip aerial	Peg tip below soil	Peg tip to fruit Pattee 1	Fruit Pattee 1	Fruit Pattee 3	Pericarp Pattee 5	Pericarp Pattee 6	Seed Pattee 5	Seed Pattee 6	Seed Pattee 7	Seed Pattee 8	Seed Pattee 10
AhNRAMP1.1	112706038	arahy.KT6FMN	13.1988	67.8774	13.4545	73.4634	37.7192	103.371	89.186	72.8052	232.267	22.0636	11.5588	24.6838	15.3755	15.0527	13.3384	17.436	18.7072	43.2584	8.03437	32.1033	5.5419	17.6094
AhNRAMP1.2	112717764	arahy.PKRB70	0.273845	0.379099	0.160251	0	0.0414767	0.116656	0.29732	1.31895	19.9936	1.01333	0	0	0	0	0	0	0.0216788	0.046748	0	0.133781	0	0.740622
AhNRAMP1.3	112766867	arahy.XMF1GC	15.4603	13.1915	8.87909	18.5991	16.2941	98.3923	14.0184	3.17405	70.2883	5.03664	3.12229	7.79081	5.65034	13.1442	9.69791	15.3951	15.5583	30.8555	11.6278	19.3635	10.0671	51.2154
AhNRAMP2.1	112717946	arahy.RY8NQV	0.317909	0.0366008	0.164709	0.277961	0.298691	0.29089	1.80254	5.32863	35.3926	4.10439	1.07963	12.4921	1.44877	3.71328	3.83826	3.32193	5.81214	0.200626	0.802669	0.0872408	0	1.79145
AhNRAMP2.2	112706457	arahy.TDQ3HL	0.100212	1.11999	0.506709	0.952505	0.707137	0.284802	0.31963	5.58141	44.062	3.08105	1.93171	9.69037	1.31949	3.78705	3.54328	2.17244	5.17852	1.81742	0.128158	0.307706	0	1.5213
AhNRAMP2.3	112729510	arahy.79RMIA	11.8955	7.77654	5.38342	15.8123	14.3647	68.6704	16.78	5.72708	66.3442	4.23627	2.93645	16.2466	7.13222	21.5974	18.2185	16.0437	17.1953	13.4245	8.43684	8.52036	3.29329	22.0443
AhNRAMP2.4	112764447	arahy.TIU0MY	7.53732	67.1182	9.097	52.8393	26.4652	43.3096	57.3432	38.01	104.149	9.24473	5.77227	16.4736	11.509	7.39912	9.86495	9.49379	7.86014	28.6083	9.70356	28.5683	2.29178	16.6387
AhNRAMP3.1	112799830	arahy.IZ1RGH	23.0363	13.6326	8.81246	22.82	9.97696	46.9816	29.9291	11.805	95.4326	8.22828	4.04032	13.4676	2.65778	10.3536	6.88091	8.63373	12.714	13.8335	10.1712	9.98899	3.80578	20.6919
AhNRAMP3.2	112800530	arahy.VHC3ET	0.0462761	0.0699579	0	2.40951	3.94978	27.303	0.222389	0.496087	1.60697	0.0696298	0.0338786	0.058206	0.0378967	0.26104	0.169207	0.166461	0.207708	0.0398188	0.159722	0.0245318	48.0451	122.37
AhNRAMP3.3	112720549	arahy.25DMGV	0.0483618	0	0	0	0.0970212	0.105837	0.117122	0.219329	0	0	0	0.189946	0	0	0	0	0	0	0	0	0	0.649371
AhNRAMP3.4	112748442	arahy.K0A0HQ	0.0151685	0.0635313	0	0.0638037	0	0.130262	0	0	13.1603	2.04403	0	0	0	0	0.0755621	0	0	0	0	0	0	5.11699
AhNRAMP6.1	112703806	arahy.DDDG3C	4.76991	4.48918	3.60233	12.191	6.25111	23.9324	6.49832	9.26166	55.3233	6.67519	5.93857	16.3729	2.37574	14.0824	7.90881	10.0946	17.1052	9.03112	5.72595	6.00998	3.0895	13.2951
AhNRAMP6.2	112709742	arahy.G25BYR	5.6227	4.89853	3.46665	17.011	7.08149	36.2819	10.3826	15.3763	87.2569	8.78547	6.72608	20.6835	3.81074	15.9488	12.2606	12.1379	23.8016	11.5978	6.98064	9.0862	2.24127	17.1984
AhNRAMP6.3	112773194	arahy.BAME7Q	29.9817	16.5344	12.749	32.615	12.5692	33.4061	14.6273	15.8132	106.773	17.095	5.55358	25.7723	4.28195	14.1631	13.1192	14.3196	17.1844	21.547	19.3502	20.5528	11.2893	49.0666
AhNRAMP6.4	112776188	arahy.84P9ED	0.0500998	0.0534892	0	1.1712	2.3952	8.53388	0.547723	0.313943	0.884887	0.0687194	0.0284862	0.0146903	0	0.087843	0.0711301	0	0.00569688	0.0245694	0.0394553	0.0639071	17.0142	22.7421

## Sheet: Table S6
Table S6: Primers of peanut AhNRAMP genes selected for qRT-PCR analysis
Gene	NCBI Acc. Num.	Forward(5' to 3')	Reverse(5' to 3')
Ah60S	112697914	ACAGTTGGTCCTCACTTCAG	GCTCATTTATGTAAGCTTCCCT
AhNRAMP1.1	112706038	AATCACCGATATGAGCTACT	CCATAAGCAGTATCTAACGAG
AhNRAMP1.2	112717764	CATTCAGAAAAGACACTGTTGAGAC	TGCTGTCAGTGGTGAAGTTCT
AhNRAMP1.3	112766867	ATTCATGCTGATGCCCCCTC	GTATCACCCACAGCAGCTCG
AhNRAMP2.2	112706457	ACAAAGCAGGCCGATAGCAT	CCAACGTCAGGAGGGGAATC
AhNRAMP2.4	112764447	GATGACGATTCAGGTGTTC	CCGAGAGAAGCTGTATTAAGAG
AhNRAMP3.1	112799830	TTCAGAATTGGCCCCGTCC	CCAGCAGAAGGTAGCCGTTA
AhNRAMP3.2	112800530	GGACTTATCTTCAGGAGAAATATGG	GCCCAGCATATGTACCAGTTATAG
AhNRAMP3.3	112720549	GGCCCCGTCCTCAAGATTATTT	CAGTTGTTAGCACGCACACT
AhNRAMP3.4	112748442	GAATTGGTCCTGTCCTCAAGAT	CTGTGCTAGCAACTGCCTAT
AhNRAMP6.2	112709742	TACTTGGATGATCGGGTCGTT	CAAAAACGGTGTGGCCTTT
AhNRAMP6.3	112773194	AGTTCGGGGAATCAAAGAGGC	AATTGCAAACAGCACCGCTC
AhNRAMP6.4	112776188	GCAATATGTCATGCAGGGTTTTC	GAAGTGGAATCAAGGCGAAC
